# Supplementary material for: An atlas of trait associations with resting-state and task-evoked human brain functional organizations in the UK Biobank
Source: Imaging Neurosci (Camb). 2023 Sep 7;1:imag-1-00015. doi: 10.1162/imag_a_00015 (PMC11105703; doi:10.1162/imag_a_00015)
Supplement: Supplementary Material [file imag_a_00015-supp.zip]

Archive with 6 entries (6 files):
- P360_Supplement_Figure.pdf
- P360_Supplement_information.pdf
- TableS1_Glasser360_ID.xlsx
- TableS2_Schaefer200_ID.xlsx
- TableS3_Summary_Association.xlsx
- TableS4_Prediction.xlsx
